# Supplementary material for: Using External Information for More Precise Inferences in General Regression Models
Source: Psychometrika. 2024 Feb 20;89(2):439–60. doi: 10.1007/s11336-024-09953-w (PMC11164816; doi:10.1007/s11336-024-09953-w)
Supplement: Supplementary file 1 — (zip 5 KB) [file 11336_2024_9953_MOESM1_ESM.zip]

Archive with 1 entries (1 files):
- supp_material_script.R
